# Supplementary material for: Feeding Laying Ducks Eucommia ulmoides oliv. Leaves Increases the n-3 Fatty Acids Content and Decreases the n-6: n-3 PUFA Ratio in Egg Yolk without Affecting Laying Performance or Egg Quality
Source: Foods. 2023 Jan 8;12(2):287. doi: 10.3390/foods12020287 (PMC9857631; doi:10.3390/foods12020287)
Supplement: Supplementary file 1 [file foods-12-00287-s001.zip]

Archive with 1 entries (1 files):
- foods-2114818-supplementary.pdf
